# Supplementary material for: Material Analysis and a Visual Guide of Degradation Phenomena in Historical Synthetic Polymers as Tools to Follow Ageing Processes in Industrial Heritage Collections
Source: Polymers (Basel). 2021 Dec 29;14(1):121. doi: 10.3390/polym14010121 (PMC8747559; doi:10.3390/polym14010121)
Supplement: Supplementary file 1 [file polymers-14-00121-s001.zip]

Archive with 1 entries (1 files):
- polymers-1185884-supplementary.pdf
